# Supplementary material for: “Food Is Our Love Language”: Using Talanoa to Conceptualize Food Security for the Māori and Pasifika Diaspora in South-East Queensland, Australia
Source: Nutrients. 2022 May 11;14(10):2020. doi: 10.3390/nu14102020 (PMC9143296; doi:10.3390/nu14102020)
Supplement: Supplementary file 1 [file nutrients-14-02020-s001.zip]

Archive with 1 entries (1 files):
- nutrients-1700995-supplementary.pdf
